# Supplementary material for: Identification of ferroptosis-genes associated with pediatric inflammatory bowel disease bioinformatics and machine learning approaches
Source: Front Immunol. 2025 Nov 12;16:1619944. doi: 10.3389/fimmu.2025.1619944 (PMC12647037; doi:10.3389/fimmu.2025.1619944)
Supplement: Supplementary file 6 [file Table1.xlsx]

## Sheet: Sheet1
Bulk RNA-seq
	GEO accession	Platform	Origin	Population	Sample		Species	Data Type	Raw data format	Nommalization
					Control	CD
Training set	GSE93624	GPL11154	Ileal	pediatric	35	210	Homo sapiens	RNA-seq	Fastq	FPKM/TPM
	GSE101794	GPL11154	Ileal	pediatric	49	255	Homo sapiens	RNA-seq	Fastq	FPKM/TPM
Validation set	GSE57945	GPL11154	Ileal	pediatric	42	280	Homo sapiens	RNA-seq	Fastq	FPKM/TPM
	GSE117993	GPL16791	Ileal	pediatric	55	92	Homo sapiens	RNA-seq	Fastq	FPKM/TPM
	GEO accession	Platform	Origin	Population	Sample		Species	Data Type	Raw data format	Nommalization
					Control	UC
Validation set	GSE117993	GPL16791	rectum	pediatric	55	43	Homo sapiens	RNA-seq	Fastq	FPKM/TPM
	GSE109142	GPL16791	rectum	pediatric	20	206	Homo sapiens	RNA-seq	Fastq	FPKM/TPM
	GEO accession	Platform	Origin	Population	Sample		Species	Data Type	Raw data format	Nommalization
					Control	IBD
Validation set	GSE87466	GPL13158	Colon	Adult	21	87	Homo sapiens	Gene expression data	-	Log2 transformation
	GSE75214	GPL6244	Colon/Ileal	Adult	22	172	Homo sapiens	Gene expression data	-	Log2 transformation
	GSE59071	GPL6244	Colon	Adult	11	105	Homo sapiens	Gene expression data	-	Log2 transformation
	GSE36807	GPL570	Colon	Adult	7	28	Homo sapiens	Gene expression data	-	Log2 transformation
	GSE92415	GPL13158	Colon	Adult	21	162	Homo sapiens	Gene expression data	-	Log2 transformation
	GSE207022	GPL13158	Rectum	Adult	23	125	Homo sapiens	Gene expression data	-	Log2 transformation
	GSE3365	GPL96	Blood	Adult	42	85	Homo sapiens	Gene expression data	-	Log2 transformation
	GSE126124	GPL6244	Blood	Adult	57	119	Homo sapiens	Gene expression data	-	Log2 transformation
	GSE66407	GPL19833	Colon	Adult	104	264	Homo sapiens	Gene expression data	-	Log2 transformation
	GSE87473	GPL13158	Colon	Adult	21	106	Homo sapiens	Gene expression data	-	Log2 transformation
	GSE16879	GPL570	Colon/Ileal	Adult	12	121	Homo sapiens	Gene expression data	-	Log2 transformation
