# Supplementary material for: Identification of ferroptosis-genes associated with pediatric inflammatory bowel disease bioinformatics and machine learning approaches
Source: Front Immunol. 2025 Nov 12;16:1619944. doi: 10.3389/fimmu.2025.1619944 (PMC12647037; doi:10.3389/fimmu.2025.1619944)
Supplement: Supplementary file 8 [file Table3.xlsx]

## Sheet: Sheet1
Gene	Dataset	AUC	Cutoff	sensitivity	specificity	PPV	NPV
HSPA5	GSE93624	0.664(0.577-0.749)	171.032422068719	0.828571428571429	0.580952380952381	0.247863247863248	0.953125
	GSE101794	0.704(0.625-0.777)	170.917328309655	0.84	0.598425196850394	0.291666666666667	0.95
	GSE57945	0.673(0.591-0.750)	171.034897254624	0.813953488372093	0.576036866359447	0.275590551181102	0.93984962406015
	GSE117993	0.771(0.666-0.862)	176.451091194451	0.771428571428571	0.728260869565217	0.519230769230769	0.893333333333333
ABHD12	GSE93624	0.887(0.832-0.930)	47.1259607183482	0.885714285714286	0.804761904761905	0.430555555555556	0.976878612716763
	GSE101794	0.896(0.848-0.936)	43.9588737209502	0.94	0.767716535433071	0.443396226415094	0.984848484848485
	GSE57945	0.899(0.859-0.935)	49.7337416994533	0.86046511627907	0.847926267281106	0.528571428571429	0.968421052631579
	GSE117993	0.600(0.486-0.709)	42.5339593163603	0.371428571428571	0.880434782608696	0.541666666666667	0.786407766990291
SLC11A2	GSE93624	0.681(0.599-0.759)	12.5727594426364	0.685714285714286	0.661904761904762	0.252631578947368	0.926666666666667
	GSE101794	0.702(0.631-0.774)	12.6364698948381	0.7	0.645669291338583	0.28	0.916201117318436
	GSE57945	0.715(0.641-0.785)	12.0856337273729	0.697674418604651	0.686635944700461	0.306122448979592	0.919753086419753
	GSE117993	0.626(0.516-0.732)	13.8897325999631	0.914285714285714	0.293478260869565	0.329896907216495	0.9
CHAC1	GSE93624	0.906(0.869-0.942)	2.17097617792659	0.885714285714286	0.823809523809524	0.455882352941176	0.977401129943503
	GSE101794	0.902(0.862-0.935)	2.50020856218423	0.88	0.795275590551181	0.458333333333333	0.971153846153846
	GSE57945	0.878(0.834-0.916)	2.76760310436821	0.883720930232558	0.769585253456221	0.431818181818182	0.970930232558139
	GSE117993	0.810(0.725-0.884)	3.21580969501839	0.857142857142857	0.684782608695652	0.508474576271187	0.926470588235294
ISCU	GSE93624	0.733(0.649-0.811)	56.5418060917454	0.8	0.638095238095238	0.269230769230769	0.950354609929078
	GSE101794	0.692(0.615-0.767)	56.9683696188433	0.7	0.637795275590551	0.275590551181102	0.915254237288136
	GSE57945	0.671(0.577-0.758)	50.6470744429305	0.837209302325581	0.483870967741935	0.243243243243243	0.9375
	GSE117993	0.595(0.487-0.704)	40.8929884889327	0.628571428571429	0.641304347826087	0.4	0.819444444444444
SLC40A1	GSE93624	0.656(0.564-0.737)	292.579591116113	0.828571428571429	0.5	0.216417910447761	0.945945945945946
	GSE101794	0.663(0.587-0.732)	292.58723244247	0.86	0.480314960629921	0.245714285714286	0.945736434108527
	GSE57945	0.692(0.620-0.762)	267.727415988908	0.790697674418605	0.580645161290323	0.272	0.933333333333333
	GSE117993	0.756(0.665-0.833)	207.299565987468	0.828571428571429	0.608695652173913	0.446153846153846	0.903225806451613
PML	GSE93624	0.715(0.625-0.806)	12.8152821246788	0.6	0.742857142857143	0.28	0.917647058823529
	GSE101794	0.733(0.663-0.805)	18.4011590570566	0.9	0.44488188976378	0.241935483870968	0.957627118644068
	GSE57945	0.733(0.649-0.810)	12.0662984782685	0.558139534883721	0.788018433179724	0.342857142857143	0.9
	GSE117993	0.786(0.699-0.861)	8.32323732753227	0.857142857142857	0.608695652173913	0.454545454545455	0.918032786885246
FZD7	GSE93624	0.886(0.835-0.933)	19.0576554941401	0.771428571428571	0.847619047619048	0.457627118644068	0.956989247311828
	GSE101794	0.871(0.811-0.919)	19.0882775279327	0.74	0.850393700787402	0.493333333333333	0.943231441048035
	GSE57945	0.817(0.739-0.888)	19.0878394250257	0.697674418604651	0.829493087557604	0.447761194029851	0.932642487046632
	GSE117993	0.588(0.464-0.702)	10.9483077778697	0.4	0.847826086956522	0.5	0.787878787878788
