# Supplementary material for: Identification of ferroptosis-genes associated with pediatric inflammatory bowel disease bioinformatics and machine learning approaches
Source: Front Immunol. 2025 Nov 12;16:1619944. doi: 10.3389/fimmu.2025.1619944 (PMC12647037; doi:10.3389/fimmu.2025.1619944)
Supplement: Supplementary file 9 [file Table4.xlsx]

## Sheet: Sheet1
Gene	Dataset	AUC	Cutoff	sensitivity	specificity	PPV	NPV	Population
PML	GSE117993	0.715(0.614-0.811)	7.3394036363475	0.666666666666667	0.742857142857143	0.823529411764706	0.553191489361702	pediatric
	GSE109142	0.986(0.971-0.997)	6.35335	0.966019417475728	1	1	0.740740740740741
CHAC1	GSE117993	0.737(0.642-0.830)	4.26737391232836	0.619047619047619	0.942857142857143	0.951219512195122	0.578947368421053
	GSE109142	0.992(0.983-0.999)	3.37965	0.956310679611651	1	1	0.689655172413793
Gene	Dataset	AUC	Cutoff	sensitivity	specificity	PPV	NPV	Adult
PML	GSE36807	0.918(0.786-1.000)	5.96737	0.857142857142857	0.928571428571429	0.75	0.962962962962963
	GSE59071	0.965(0.926-0.993)	3.07556	0.909090909090909	0.942857142857143	0.625	0.99
	GSE75214	0.837(0.745-0.916)	7.79978	0.681818181818182	0.848837209302326	0.365853658536585	0.954248366013072
	GSE87466	0.819(0.712-0.911)	6.78002	0.80952380952381	0.770114942528736	0.459459459459459	0.943661971830986
	GSE92415	0.808(0.715-0.893)	6.70365	0.80952380952381	0.783950617283951	0.326923076923077	0.969465648854962
	GSE207022	0.706(0.590-0.805)	5.035	0.826086956521739	0.584	0.267605633802817	0.948051948051948
	GSE3365	0.526(0.420-0.639)	2.50016	0.714285714285714	0.458823529411765	0.394736842105263	0.764705882352941
	GSE126124	0.592(0.498-0.685)	6.89296	0.315789473684211	0.882352941176471	0.5625	0.729166666666667
	GSE66407	0.589(0.529-0.649)	4.38808	0.759615384615385	0.450757575757576	0.352678571428571	0.826388888888889
	GSE87473	0.853(0.754-0.930)	6.70365	0.80952380952381	0.820754716981132	0.472222222222222	0.956043956043956
	GSE16879	0.899(0.806-0.971)	14.75	0.833333333333333	0.859504132231405	0.37037037037037	0.981132075471698
CHAC1	GSE36807	0.898(0.760-0.995)	5.68917	1	0.642857142857143	0.411764705882353	1
	GSE59071	0.897(0.832-0.950)	3.00104	1	0.80952380952381	0.354838709677419	1
	GSE75214	0.811(0.730-0.881)	7.05284	0.909090909090909	0.662790697674419	0.256410256410256	0.982758620689655
	GSE87466	0.904(0.830-0.963)	5.4685	0.80952380952381	0.931034482758621	0.739130434782609	0.952941176470588
	GSE92415	0.854(0.778-0.915)	5.6034	0.857142857142857	0.777777777777778	0.333333333333333	0.976744186046512
	GSE207022	0.645(0.525-0.769)	3.405	0.347826086956522	0.936	0.5	0.886363636363636
	GSE3365	0.571(0.460-0.677)	7.23855	0.238095238095238	0.917647058823529	0.588235294117647	0.709090909090909
	GSE126124	0.570(0.480-0.656)	5.88991	0.228070175438596	0.915966386554622	0.565217391304348	0.712418300653595
	GSE66407	0.557(0.498-0.618)	3.87961	0.798076923076923	0.393939393939394	0.34156378600823	0.832
	GSE87473	0.874(0.798-0.936)	5.6034	0.857142857142857	0.849056603773585	0.529411764705882	0.967741935483871
	GSE16879	0.857(0.772-0.935)	41.9	1	0.628099173553719	0.210526315789474	1
