# Supplementary material for: Identification of ferroptosis-genes associated with pediatric inflammatory bowel disease bioinformatics and machine learning approaches
Source: Front Immunol. 2025 Nov 12;16:1619944. doi: 10.3389/fimmu.2025.1619944 (PMC12647037; doi:10.3389/fimmu.2025.1619944)
Supplement: Supplementary file 10 [file Table5.xlsx]

## Sheet: Sheet1
Comparison	GEO accession	AUC (Model 1)	AUC (Model 2)	p-value (DeLong test)	Significance
PML vs Combined	GSE93624	0.72	0.91	4.65 × 10⁻⁵	Significant
	GSE101794	0.73	0.9	1.65 × 10⁻⁶	Significant
	GSE57945	0.73	0.73	0.00043	Significant
	GSE117993	0.79	0.83	0.15	Not significant
CHAC1 vs Combined	GSE93624	0.91	0.91	0.871	Not significant
	GSE101794	0.9	0.9	0.7585	Not significant
	GSE57945	0.73	0.73	0.575	Not significant
	GSE117993	0.81	0.83	0.536	Not significant
