# Supplementary material for: Identification of ferroptosis-genes associated with pediatric inflammatory bowel disease bioinformatics and machine learning approaches
Source: Front Immunol. 2025 Nov 12;16:1619944. doi: 10.3389/fimmu.2025.1619944 (PMC12647037; doi:10.3389/fimmu.2025.1619944)
Supplement: Supplementary file 11 [file Table6.xlsx]

## Sheet: Sheet1
Gene	Drug	Regulatory approval	Interaction score
FZD7	F7H	Not Approved	10.4407597117771
	VANTICTUMAB	Not Approved	2.983074203364888
	VANTICTUMAB	Not Approved	2.088151942355421
	SRI37892	Not Approved	10.4407597117771
	FZ7-21	Not Approved	10.4407597117771
HSPA5	CHEMBL:CHEMBL480626	Not Approved	0.8156843524825864
	MIANSERIN	Not Approved	0.1812631894405747
	4-METHYLDAPHNETIN	Not Approved	0.6525474819860692
	AG 490	Not Approved	0.2039210881206466
	EUPAFOLIN	Not Approved	0.2039210881206466
	STROBOPININ	Not Approved	3.262737409930345
	FLUOROURACIL	Approved	0.02812704663733056
	NORGESTREL	Approved	0.5437895683217243
	CHLORQUINALDOL	Approved	0.8156843524825864
	RUTHENIUM-BASED TRANSFERRIN TARGETING AGENT NKP-1339	Not Approved	1.631368704965172
	THAPSIGARGIN	Not Approved	0.8156843524825864
	CHEMBL:CHEMBL67535	Not Approved	0.1717230215752813
	DAPHNETIN	Not Approved	0.3625263788811495
	IT-139	Not Approved	3.262737409930345
	NPPB	Not Approved	0.4078421762412932
	CHEMBL:CHEMBL524376	Not Approved	1.087579136643448
PML	ARSENIC TRIOXIDE	Approved	1.606270724888785
	TAZAROTENE	Approved	1.898319947595837
	VOLASERTIB	Not Approved	2.088151942355421
	TAMIBAROTENE	Approved	1.740126618629517
	TRETINOIN	Approved	0.4589344928253672
SLC40A1	LY2928057	Not Approved	156.6113956766566
