# Supplementary material for: Identification of ferroptosis-genes associated with pediatric inflammatory bowel disease bioinformatics and machine learning approaches
Source: Front Immunol. 2025 Nov 12;16:1619944. doi: 10.3389/fimmu.2025.1619944 (PMC12647037; doi:10.3389/fimmu.2025.1619944)
Supplement: Supplementary file 12 [file Table7.xlsx]

## Sheet: Sheet1
Node1	Node2	Interaction
ABHD12	hsa-miR-150-5p	gene
ABHD12	hsa-miR-3191-3p	gene
ABHD12	hsa-miR-4264	gene
ABHD12	hsa-miR-4267	gene
ABHD12	hsa-miR-4281	gene
ABHD12	hsa-miR-4318	gene
ABHD12	hsa-miR-4324	gene
ABHD12	hsa-miR-516a-3p	gene
ABHD12	hsa-miR-544b	gene
hsa-miR-150-5p	LINC01002	miRNAs
hsa-miR-150-5p	LINC01165	miRNAs
hsa-miR-150-5p	AC015849.13	miRNAs
hsa-miR-150-5p	RP11-38M8.1	miRNAs
hsa-miR-516a-3p	AC137934.1	miRNAs
CHAC1	hsa-miR-1207-5p	gene
CHAC1	hsa-miR-1291	gene
CHAC1	hsa-miR-1297	gene
CHAC1	hsa-miR-1324	gene
CHAC1	hsa-miR-142-5p	gene
CHAC1	hsa-miR-15a-5p	gene
CHAC1	hsa-miR-15b-5p	gene
CHAC1	hsa-miR-16-5p	gene
CHAC1	hsa-miR-1915-3p	gene
CHAC1	hsa-miR-195-5p	gene
CHAC1	hsa-miR-214-3p	gene
CHAC1	hsa-miR-26a-5p	gene
CHAC1	hsa-miR-26b-5p	gene
CHAC1	hsa-miR-3115	gene
CHAC1	hsa-miR-3126-5p	gene
CHAC1	hsa-miR-3199	gene
CHAC1	hsa-miR-424-5p	gene
CHAC1	hsa-miR-4251	gene
CHAC1	hsa-miR-4291	gene
CHAC1	hsa-miR-4292	gene
CHAC1	hsa-miR-4311	gene
CHAC1	hsa-miR-432-5p	gene
CHAC1	hsa-miR-497-5p	gene
CHAC1	hsa-miR-503-5p	gene
CHAC1	hsa-miR-561-3p	gene
CHAC1	hsa-miR-646	gene
CHAC1	hsa-miR-761	gene
CHAC1	hsa-miR-765	gene
CHAC1	hsa-miR-767-3p	gene
hsa-miR-765	GAS6-AS1	miRNAs
hsa-miR-214-3p	LA16c-306A4.2	miRNAs
hsa-miR-1324	AC079779.7	miRNAs
hsa-miR-765	RP11-138B4.1	miRNAs
hsa-miR-214-3p	RP4-539M6.22	miRNAs
hsa-miR-765	RP11-627G23.1	miRNAs
hsa-miR-1207-5p	C10orf91	miRNAs
hsa-miR-1207-5p	RP11-618K13.2	miRNAs
hsa-miR-1324	RP4-737E23.2	miRNAs
hsa-miR-1207-5p	LINC00265	miRNAs
hsa-miR-1207-5p	RP11-333E1.2	miRNAs
hsa-miR-1207-5p	AP001476.4	miRNAs
hsa-miR-1207-5p	RP4-539M6.22	miRNAs
hsa-miR-561-3p	RP11-231G3.1	miRNAs
hsa-miR-1207-5p	RP11-680F20.6	miRNAs
hsa-miR-767-3p	TMEM191C	miRNAs
hsa-miR-214-3p	TTLL10-AS1	miRNAs
hsa-miR-214-3p	AC015849.16	miRNAs
hsa-miR-1207-5p	RP11-867G23.4	miRNAs
hsa-miR-214-3p	TMEM9B-AS1	miRNAs
hsa-miR-767-3p	RP5-902P8.10	miRNAs
hsa-miR-765	ST20-AS1	miRNAs
hsa-miR-1207-5p	LINC00969	miRNAs
hsa-miR-1207-5p	H19	miRNAs
hsa-miR-1324	LINC01070	miRNAs
hsa-miR-1207-5p	RP5-1142A6.2	miRNAs
hsa-miR-765	AC005324.6	miRNAs
hsa-miR-767-3p	CTB-171A8.1	miRNAs
hsa-miR-15a-5p	RP11-483P21.6	miRNAs
hsa-miR-214-3p	CTC-242N15.1	miRNAs
hsa-miR-432-5p	RP11-932O9.4	miRNAs
hsa-miR-765	ATP2A1-AS1	miRNAs
hsa-miR-1207-5p	LINC01168	miRNAs
hsa-miR-1207-5p	AC000095.11	miRNAs
hsa-miR-214-3p	NR2F1-AS1	miRNAs
hsa-miR-214-3p	CTC-321K16.1	miRNAs
hsa-miR-767-3p	CCDC144NL-AS1	miRNAs
hsa-miR-1207-5p	MIRLET7BHG	miRNAs
hsa-miR-767-3p	RP11-673P17.2	miRNAs
hsa-miR-765	RP11-570L14.2	miRNAs
hsa-miR-214-3p	LINC01304	miRNAs
hsa-miR-15a-5p	RP11-34P13.7	miRNAs
FZD7	hsa-miR-1264	gene
FZD7	hsa-miR-142-5p	gene
FZD7	hsa-miR-1909-3p	gene
FZD7	hsa-miR-2052	gene
FZD7	hsa-miR-2355-5p	gene
FZD7	hsa-miR-3065-5p	gene
FZD7	hsa-miR-30c-1-3p	gene
FZD7	hsa-miR-30c-2-3p	gene
FZD7	hsa-miR-3140-3p	gene
FZD7	hsa-miR-338-5p	gene
FZD7	hsa-miR-4251	gene
FZD7	hsa-miR-4256	gene
FZD7	hsa-miR-4277	gene
FZD7	hsa-miR-4282	gene
FZD7	hsa-miR-4297	gene
FZD7	hsa-miR-4303	gene
FZD7	hsa-miR-4308	gene
FZD7	hsa-miR-4311	gene
FZD7	hsa-miR-4325	gene
FZD7	hsa-miR-513a-3p	gene
FZD7	hsa-miR-524-5p	gene
FZD7	hsa-miR-548a-5p	gene
FZD7	hsa-miR-548b-5p	gene
FZD7	hsa-miR-548c-3p	gene
FZD7	hsa-miR-548c-5p	gene
FZD7	hsa-miR-548d-5p	gene
FZD7	hsa-miR-548h-5p	gene
FZD7	hsa-miR-548i	gene
FZD7	hsa-miR-548k	gene
FZD7	hsa-miR-548n	gene
FZD7	hsa-miR-548w	gene
FZD7	hsa-miR-548x-3p	gene
FZD7	hsa-miR-559	gene
FZD7	hsa-miR-562	gene
FZD7	hsa-miR-568	gene
FZD7	hsa-miR-584-5p	gene
FZD7	hsa-miR-608	gene
hsa-miR-2355-5p	RP11-54O7.17	miRNAs
hsa-miR-513a-3p	RP11-474P2.6	miRNAs
hsa-miR-2355-5p	RP11-161M6.2	miRNAs
hsa-miR-2355-5p	LA16c-306A4.2	miRNAs
hsa-miR-513a-3p	LL22NC03-N64E9.1	miRNAs
hsa-miR-513a-3p	AC009299.3	miRNAs
hsa-miR-30c-1-3p	AC011284.3	miRNAs
HSPA5	hsa-miR-1200	gene
HSPA5	hsa-miR-1290	gene
HSPA5	hsa-miR-142-5p	gene
HSPA5	hsa-miR-148a-5p	gene
HSPA5	hsa-miR-155-3p	gene
HSPA5	hsa-miR-16-1-3p	gene
HSPA5	hsa-miR-16-2-3p	gene
HSPA5	hsa-miR-181a-5p	gene
HSPA5	hsa-miR-181b-5p	gene
HSPA5	hsa-miR-181c-5p	gene
HSPA5	hsa-miR-186-3p	gene
HSPA5	hsa-miR-195-3p	gene
HSPA5	hsa-miR-199a-5p	gene
HSPA5	hsa-miR-199b-5p	gene
HSPA5	hsa-miR-222-5p	gene
HSPA5	hsa-miR-3121-3p	gene
HSPA5	hsa-miR-3123	gene
HSPA5	hsa-miR-3189-3p	gene
HSPA5	hsa-miR-338-5p	gene
HSPA5	hsa-miR-379-5p	gene
HSPA5	hsa-miR-4268	gene
HSPA5	hsa-miR-4275	gene
HSPA5	hsa-miR-4280	gene
HSPA5	hsa-miR-4308	gene
HSPA5	hsa-miR-4320	gene
HSPA5	hsa-miR-495-3p	gene
HSPA5	hsa-miR-513a-3p	gene
HSPA5	hsa-miR-548s	gene
HSPA5	hsa-miR-590-3p	gene
HSPA5	hsa-miR-635	gene
HSPA5	hsa-miR-646	gene
HSPA5	hsa-miR-770-5p	gene
HSPA5	hsa-miR-873-5p	gene
hsa-miR-1200	LINC01043	miRNAs
hsa-miR-873-5p	RP5-894D12.5	miRNAs
hsa-miR-873-5p	RP11-102K13.5	miRNAs
hsa-miR-181a-5p	LL22NC03-27C5.1	miRNAs
hsa-miR-1200	LINC01123	miRNAs
hsa-miR-16-1-3p	CTD-3099C6.5	miRNAs
hsa-miR-770-5p	CTD-3099C6.5	miRNAs
hsa-miR-873-5p	RP4-539M6.22	miRNAs
hsa-miR-199a-5p	MUC19	miRNAs
hsa-miR-199a-5p	ZNF833P	miRNAs
hsa-miR-1200	CTD-2008P7.3	miRNAs
hsa-miR-1200	RP11-22M7.2	miRNAs
hsa-miR-873-5p	RP11-333E1.2	miRNAs
hsa-miR-1200	RP11-627G23.1	miRNAs
hsa-miR-590-3p	LINC00240	miRNAs
hsa-miR-16-1-3p	RP11-50B3.4	miRNAs
hsa-miR-1200	RP11-1129I3.1	miRNAs
hsa-miR-590-3p	AC005614.3	miRNAs
hsa-miR-513a-3p	RP11-474P2.6	miRNAs
hsa-miR-1200	LINC00689	miRNAs
hsa-miR-873-5p	RP11-96L7.2	miRNAs
hsa-miR-590-3p	RP11-762H8.4	miRNAs
hsa-miR-873-5p	RP13-895J2.3	miRNAs
hsa-miR-590-3p	AC006548.28	miRNAs
hsa-miR-590-3p	AC093639.1	miRNAs
hsa-miR-513a-3p	LL22NC03-N64E9.1	miRNAs
hsa-miR-590-3p	CTD-2561J22.5	miRNAs
hsa-miR-199a-5p	RP13-582L3.4	miRNAs
hsa-miR-513a-3p	AC009299.3	miRNAs
hsa-miR-590-3p	LA16c-60D12.2	miRNAs
hsa-miR-181a-5p	ZNF833P	miRNAs
hsa-miR-186-3p	RP11-368I7.4	miRNAs
hsa-miR-590-3p	RP11-638L3.1	miRNAs
ISCU	hsa-let-7a-3p	gene
ISCU	hsa-let-7b-3p	gene
ISCU	hsa-let-7f-1-3p	gene
ISCU	hsa-let-7f-2-3p	gene
ISCU	hsa-miR-182-3p	gene
ISCU	hsa-miR-205-3p	gene
ISCU	hsa-miR-30d-3p	gene
ISCU	hsa-miR-3157-5p	gene
ISCU	hsa-miR-4277	gene
ISCU	hsa-miR-4327	gene
ISCU	hsa-miR-578	gene
ISCU	hsa-miR-659-3p	gene
ISCU	hsa-miR-891b	gene
ISCU	hsa-miR-892a	gene
ISCU	hsa-miR-93-3p	gene
hsa-let-7a-3p	RP3-323A16.1	miRNAs
hsa-let-7a-3p	DPP10-AS2	miRNAs
hsa-miR-892a	GAS6-AS1	miRNAs
hsa-miR-93-3p	RP5-892K4.1	miRNAs
hsa-let-7a-3p	FAM230B	miRNAs
hsa-miR-93-3p	RP11-130L8.1	miRNAs
hsa-miR-93-3p	CAMTA1-IT1	miRNAs
hsa-miR-93-3p	CTB-50L17.7	miRNAs
hsa-miR-93-3p	RP11-673P17.2	miRNAs
hsa-miR-93-3p	LINC01529	miRNAs
hsa-miR-892a	C22orf34	miRNAs
hsa-let-7a-3p	LPP-AS2	miRNAs
hsa-let-7f-2-3p	FAM230B	miRNAs
PML	hsa-miR-1207-5p	gene
PML	hsa-miR-1224-5p	gene
PML	hsa-miR-1265	gene
PML	hsa-miR-1275	gene
PML	hsa-miR-1285-3p	gene
PML	hsa-miR-1291	gene
PML	hsa-miR-1303	gene
PML	hsa-miR-133b	gene
PML	hsa-miR-146b-3p	gene
PML	hsa-miR-149-3p	gene
PML	hsa-miR-185-3p	gene
PML	hsa-miR-188-3p	gene
PML	hsa-miR-188-5p	gene
PML	hsa-miR-1909-3p	gene
PML	hsa-miR-194-3p	gene
PML	hsa-miR-1-3p	gene
PML	hsa-miR-206	gene
PML	hsa-miR-2116-3p	gene
PML	hsa-miR-221-5p	gene
PML	hsa-miR-24-3p	gene
PML	hsa-miR-296-5p	gene
PML	hsa-miR-3116	gene
PML	hsa-miR-3122	gene
PML	hsa-miR-3154	gene
PML	hsa-miR-3156-5p	gene
PML	hsa-miR-3173-3p	gene
PML	hsa-miR-3180-5p	gene
PML	hsa-miR-3202	gene
PML	hsa-miR-326	gene
PML	hsa-miR-330-5p	gene
PML	hsa-miR-331-3p	gene
PML	hsa-miR-337-3p	gene
PML	hsa-miR-384	gene
PML	hsa-miR-423-5p	gene
PML	hsa-miR-4257	gene
PML	hsa-miR-4263	gene
PML	hsa-miR-4297	gene
PML	hsa-miR-4300	gene
PML	hsa-miR-4310	gene
PML	hsa-miR-455-5p	gene
PML	hsa-miR-486-3p	gene
PML	hsa-miR-492	gene
PML	hsa-miR-506-3p	gene
PML	hsa-miR-525-5p	gene
PML	hsa-miR-544b	gene
PML	hsa-miR-612	gene
PML	hsa-miR-613	gene
PML	hsa-miR-623	gene
PML	hsa-miR-637	gene
PML	hsa-miR-647	gene
PML	hsa-miR-661	gene
PML	hsa-miR-665	gene
PML	hsa-miR-762	gene
PML	hsa-miR-765	gene
PML	hsa-miR-920	gene
PML	hsa-miR-92a-2-5p	gene
hsa-miR-765	GAS6-AS1	miRNAs
hsa-miR-612	RP11-326C3.10	miRNAs
hsa-miR-221-5p	LINC01043	miRNAs
hsa-miR-665	RP5-894D12.5	miRNAs
hsa-miR-326	RP1-34P24.3	miRNAs
hsa-miR-612	RP1-34P24.3	miRNAs
hsa-miR-221-5p	RP5-894D12.5	miRNAs
hsa-miR-149-3p	C10orf91	miRNAs
hsa-miR-423-5p	C10orf91	miRNAs
hsa-miR-146b-3p	FAM230B	miRNAs
hsa-miR-1-3p	LINC01043	miRNAs
hsa-miR-612	RP11-326C3.14	miRNAs
hsa-miR-146b-3p	LL22NC03-2H8.4	miRNAs
hsa-miR-185-3p	HP09025	miRNAs
hsa-miR-24-3p	RP11-102K13.5	miRNAs
hsa-miR-612	FAM230B	miRNAs
hsa-miR-486-3p	C10orf91	miRNAs
hsa-miR-665	RP11-627G23.1	miRNAs
hsa-miR-765	RP11-138B4.1	miRNAs
hsa-miR-146b-3p	RP5-894D12.5	miRNAs
hsa-miR-762	HP09025	miRNAs
hsa-miR-423-5p	PAX8-AS1	miRNAs
hsa-miR-188-3p	CTB-186H2.3	miRNAs
hsa-miR-296-5p	RP11-14P20.1	miRNAs
hsa-miR-221-5p	LL22NC03-2H8.4	miRNAs
hsa-miR-24-3p	LINC01106	miRNAs
hsa-miR-612	RP11-458F8.4	miRNAs
hsa-miR-762	AP001476.4	miRNAs
hsa-miR-1224-5p	RP3-388N13.3	miRNAs
hsa-miR-765	RP11-627G23.1	miRNAs
hsa-miR-188-3p	LINC01002	miRNAs
hsa-miR-1224-5p	KB-1183D5.13	miRNAs
hsa-miR-185-3p	RP11-102K13.5	miRNAs
hsa-miR-188-5p	MMP25-AS1	miRNAs
hsa-miR-1207-5p	C10orf91	miRNAs
hsa-miR-188-3p	COL4A2-AS2	miRNAs
hsa-miR-1224-5p	XXyac-YM21GA2.7	miRNAs
hsa-miR-1207-5p	RP11-618K13.2	miRNAs
hsa-miR-762	MUC2	miRNAs
hsa-miR-1224-5p	CTD-2619J13.14	miRNAs
hsa-miR-762	RP11-394A14.2	miRNAs
hsa-miR-423-5p	RP11-627G23.1	miRNAs
hsa-miR-1224-5p	AC011718.2	miRNAs
hsa-miR-149-3p	CTA-941F9.10	miRNAs
hsa-miR-1207-5p	LINC00265	miRNAs
hsa-miR-1207-5p	RP11-333E1.2	miRNAs
hsa-miR-612	RP11-1260E13.1	miRNAs
hsa-miR-149-3p	AIRN	miRNAs
hsa-miR-188-3p	AC084219.4	miRNAs
hsa-miR-146b-3p	CTD-2517M22.17	miRNAs
hsa-miR-665	CTB-51J22.1	miRNAs
hsa-miR-486-3p	RP11-94C24.13	miRNAs
hsa-miR-1207-5p	AP001476.4	miRNAs
hsa-miR-1207-5p	RP4-539M6.22	miRNAs
hsa-miR-1224-5p	NNT-AS1	miRNAs
hsa-miR-185-3p	RP11-394A14.2	miRNAs
hsa-miR-1-3p	RP3-470B24.5	miRNAs
hsa-miR-149-3p	LINC00265	miRNAs
hsa-miR-185-3p	AP000345.1	miRNAs
hsa-miR-149-3p	RP11-311F12.1	miRNAs
hsa-miR-194-3p	RP4-671O14.7	miRNAs
hsa-miR-149-3p	LINC00689	miRNAs
hsa-miR-423-5p	FLJ35934	miRNAs
hsa-miR-194-3p	MUC19	miRNAs
hsa-miR-1207-5p	RP11-680F20.6	miRNAs
hsa-miR-612	AC004156.3	miRNAs
hsa-miR-326	RP11-413M3.4	miRNAs
hsa-miR-1207-5p	RP11-867G23.4	miRNAs
hsa-miR-765	ST20-AS1	miRNAs
hsa-miR-194-3p	FAM95B1	miRNAs
hsa-miR-149-3p	CTA-315H11.2	miRNAs
hsa-miR-149-3p	RP11-153F5.7	miRNAs
hsa-miR-149-3p	LINC00173	miRNAs
hsa-miR-665	RP13-895J2.3	miRNAs
hsa-miR-221-5p	RP11-244H3.1	miRNAs
hsa-miR-423-5p	SRRM2-AS1	miRNAs
hsa-miR-149-3p	TMEM191A	miRNAs
hsa-miR-1207-5p	LINC00969	miRNAs
hsa-miR-423-5p	RP11-14P20.1	miRNAs
hsa-miR-149-3p	RP11-186N15.3	miRNAs
hsa-miR-612	LINC00664	miRNAs
hsa-miR-665	RP13-582L3.4	miRNAs
hsa-miR-1207-5p	H19	miRNAs
hsa-miR-185-3p	LINC01165	miRNAs
hsa-miR-1207-5p	RP5-1142A6.2	miRNAs
hsa-miR-612	MIRLET7BHG	miRNAs
hsa-miR-423-5p	RP11-186N15.3	miRNAs
hsa-miR-331-3p	RP11-44M6.7	miRNAs
hsa-miR-665	SNHG14	miRNAs
hsa-miR-765	AC005324.6	miRNAs
hsa-miR-326	MIR143HG	miRNAs
hsa-miR-149-3p	CTD-3193O13.1	miRNAs
hsa-miR-1224-5p	CTD-2245F17.9	miRNAs
hsa-miR-1224-5p	LINC00689	miRNAs
hsa-miR-665	CH17-360D5.1	miRNAs
hsa-miR-762	C10orf91	miRNAs
hsa-miR-188-3p	RP11-431K24.1	miRNAs
hsa-miR-149-3p	MAFG-AS1	miRNAs
hsa-miR-296-5p	LINC00896	miRNAs
hsa-miR-612	LINC01015	miRNAs
hsa-miR-762	PABPC1L2B-AS1	miRNAs
hsa-miR-765	ATP2A1-AS1	miRNAs
hsa-miR-1207-5p	LINC01168	miRNAs
hsa-miR-612	AJ011931.1	miRNAs
hsa-miR-665	AC114808.3	miRNAs
hsa-miR-1-3p	GNG12-AS1	miRNAs
hsa-miR-612	RP11-413M3.4	miRNAs
hsa-miR-1207-5p	AC000095.11	miRNAs
hsa-miR-149-3p	RP11-148K1.12	miRNAs
hsa-miR-149-3p	RP11-430G17.3	miRNAs
hsa-miR-149-3p	RP11-1348G14.8	miRNAs
hsa-miR-296-5p	C1QTNF9B-AS1	miRNAs
hsa-miR-24-3p	LINC01165	miRNAs
hsa-miR-762	RP5-1171I10.5	miRNAs
hsa-miR-149-3p	PAX8-AS1	miRNAs
hsa-miR-612	FLJ26245	miRNAs
hsa-miR-612	AC079586.1	miRNAs
hsa-miR-146b-3p	CTD-2639E6.9	miRNAs
hsa-miR-612	SHANK3	miRNAs
hsa-miR-612	AC092171.4	miRNAs
hsa-miR-423-5p	RP11-394A14.2	miRNAs
hsa-miR-188-5p	MUC19	miRNAs
hsa-miR-665	RASSF8-AS1	miRNAs
hsa-miR-185-3p	SNHG14	miRNAs
hsa-miR-149-3p	RP11-630C16.2	miRNAs
hsa-miR-762	KRTAP5-AS1	miRNAs
hsa-miR-486-3p	RP4-539M6.22	miRNAs
hsa-miR-185-3p	PABPC1L2B-AS1	miRNAs
hsa-miR-24-3p	AC078942.1	miRNAs
hsa-miR-1207-5p	MIRLET7BHG	miRNAs
hsa-miR-149-3p	CTD-2369P2.8	miRNAs
hsa-miR-765	RP11-570L14.2	miRNAs
hsa-miR-423-5p	HP09025	miRNAs
hsa-miR-92a-2-5p	CTD-2619J13.14	miRNAs
hsa-miR-146b-3p	RP11-989E6.10	miRNAs
SLC11A2	hsa-miR-105-5p	gene
SLC11A2	hsa-miR-1243	gene
SLC11A2	hsa-miR-1262	gene
SLC11A2	hsa-miR-1276	gene
SLC11A2	hsa-miR-1283	gene
SLC11A2	hsa-miR-1284	gene
SLC11A2	hsa-miR-1290	gene
SLC11A2	hsa-miR-130a-5p	gene
SLC11A2	hsa-miR-1323	gene
SLC11A2	hsa-miR-141-3p	gene
SLC11A2	hsa-miR-142-5p	gene
SLC11A2	hsa-miR-148a-5p	gene
SLC11A2	hsa-miR-155-5p	gene
SLC11A2	hsa-miR-16-2-3p	gene
SLC11A2	hsa-miR-1827	gene
SLC11A2	hsa-miR-186-5p	gene
SLC11A2	hsa-miR-195-3p	gene
SLC11A2	hsa-miR-2053	gene
SLC11A2	hsa-miR-2116-5p	gene
SLC11A2	hsa-miR-21-3p	gene
SLC11A2	hsa-miR-222-5p	gene
SLC11A2	hsa-miR-223-3p	gene
SLC11A2	hsa-miR-25-3p	gene
SLC11A2	hsa-miR-298	gene
SLC11A2	hsa-miR-299-5p	gene
SLC11A2	hsa-miR-3065-5p	gene
SLC11A2	hsa-miR-30b-3p	gene
SLC11A2	hsa-miR-3152-3p	gene
SLC11A2	hsa-miR-3153	gene
SLC11A2	hsa-miR-3158-3p	gene
SLC11A2	hsa-miR-3160-3p	gene
SLC11A2	hsa-miR-3168	gene
SLC11A2	hsa-miR-3201	gene
SLC11A2	hsa-miR-32-5p	gene
SLC11A2	hsa-miR-331-5p	gene
SLC11A2	hsa-miR-338-5p	gene
SLC11A2	hsa-miR-340-5p	gene
SLC11A2	hsa-miR-363-3p	gene
SLC11A2	hsa-miR-373-5p	gene
SLC11A2	hsa-miR-377-3p	gene
SLC11A2	hsa-miR-423-5p	gene
SLC11A2	hsa-miR-4251	gene
SLC11A2	hsa-miR-4260	gene
SLC11A2	hsa-miR-4283	gene
SLC11A2	hsa-miR-4284	gene
SLC11A2	hsa-miR-4289	gene
SLC11A2	hsa-miR-4293	gene
SLC11A2	hsa-miR-4297	gene
SLC11A2	hsa-miR-4328	gene
SLC11A2	hsa-miR-503-5p	gene
SLC11A2	hsa-miR-513a-3p	gene
SLC11A2	hsa-miR-532-5p	gene
SLC11A2	hsa-miR-539-5p	gene
SLC11A2	hsa-miR-545-3p	gene
SLC11A2	hsa-miR-548k	gene
SLC11A2	hsa-miR-551b-5p	gene
SLC11A2	hsa-miR-563	gene
SLC11A2	hsa-miR-568	gene
SLC11A2	hsa-miR-569	gene
SLC11A2	hsa-miR-607	gene
SLC11A2	hsa-miR-760	gene
SLC11A2	hsa-miR-9-3p	gene
hsa-miR-141-3p	RP11-830F9.6	miRNAs
hsa-miR-30b-3p	C10orf91	miRNAs
hsa-miR-423-5p	C10orf91	miRNAs
hsa-miR-545-3p	LINC01070	miRNAs
hsa-miR-377-3p	LL22NC03-27C5.1	miRNAs
hsa-miR-423-5p	PAX8-AS1	miRNAs
hsa-miR-186-5p	RP11-99L13.2	miRNAs
hsa-miR-377-3p	RP4-737E23.2	miRNAs
hsa-miR-186-5p	MIR325HG	miRNAs
hsa-miR-532-5p	RP11-413M3.4	miRNAs
hsa-miR-130a-5p	LL22NC03-27C5.1	miRNAs
hsa-miR-423-5p	RP11-627G23.1	miRNAs
hsa-miR-377-3p	CTD-3138B18.5	miRNAs
hsa-miR-30b-3p	MUC2	miRNAs
hsa-miR-377-3p	RP11-210M15.1	miRNAs
hsa-miR-377-3p	LINC01002	miRNAs
hsa-miR-223-3p	FAM95B1	miRNAs
hsa-miR-545-3p	LINC01165	miRNAs
hsa-miR-186-5p	LINC00613	miRNAs
hsa-miR-423-5p	FLJ35934	miRNAs
hsa-miR-539-5p	AC018816.3	miRNAs
hsa-miR-30b-3p	LINCMD1	miRNAs
hsa-miR-186-5p	DYX1C1-CCPG1	miRNAs
hsa-miR-30b-3p	RP11-153F5.7	miRNAs
hsa-miR-30b-3p	AC011284.3	miRNAs
hsa-miR-186-5p	RP11-154D6.1	miRNAs
hsa-miR-130a-5p	RP11-210M15.1	miRNAs
hsa-miR-186-5p	RP11-22A3.2	miRNAs
hsa-miR-186-5p	SFTPD-AS1	miRNAs
hsa-miR-130a-5p	AC084219.4	miRNAs
hsa-miR-423-5p	SRRM2-AS1	miRNAs
hsa-miR-423-5p	RP11-14P20.1	miRNAs
hsa-miR-423-5p	RP11-186N15.3	miRNAs
hsa-miR-223-3p	RP1-182D15.2	miRNAs
hsa-miR-539-5p	ZNF883	miRNAs
hsa-miR-539-5p	CTC-435M10.10	miRNAs
hsa-miR-760	AC006019.3	miRNAs
hsa-miR-513a-3p	RP11-474P2.6	miRNAs
hsa-miR-30b-3p	TTLL10-AS1	miRNAs
hsa-miR-30b-3p	RP11-94C24.13	miRNAs
hsa-miR-760	RP11-394A14.2	miRNAs
hsa-miR-186-5p	RP1-288H2.2	miRNAs
hsa-miR-21-3p	RP11-130C6.1	miRNAs
hsa-miR-130a-5p	AC068489.1	miRNAs
hsa-miR-186-5p	AC124997.1	miRNAs
hsa-miR-30b-3p	RP11-244B22.11	miRNAs
hsa-miR-340-5p	LINC00869	miRNAs
hsa-miR-186-5p	CTD-2410N18.4	miRNAs
hsa-miR-539-5p	SATB1-AS1	miRNAs
hsa-miR-186-5p	AJ003147.8	miRNAs
hsa-miR-130a-5p	LINC00664	miRNAs
hsa-miR-539-5p	LINC01539	miRNAs
hsa-miR-299-5p	AC011284.3	miRNAs
hsa-miR-186-5p	CTD-3046C4.1	miRNAs
hsa-miR-186-5p	RP11-227H15.4	miRNAs
hsa-miR-513a-3p	LL22NC03-N64E9.1	miRNAs
hsa-miR-539-5p	RP11-598F7.3	miRNAs
hsa-miR-186-5p	LINC00662	miRNAs
hsa-miR-423-5p	RP11-394A14.2	miRNAs
hsa-miR-30b-3p	RP11-480I12.10	miRNAs
hsa-miR-186-5p	CTB-181F24.1	miRNAs
hsa-miR-513a-3p	AC009299.3	miRNAs
hsa-miR-340-5p	RP11-374A4.1	miRNAs
hsa-miR-539-5p	EGFLAM-AS3	miRNAs
hsa-miR-186-5p	SNHG14	miRNAs
hsa-miR-423-5p	HP09025	miRNAs
SLC40A1	hsa-miR-101-5p	gene
SLC40A1	hsa-miR-106a-5p	gene
SLC40A1	hsa-miR-106b-5p	gene
SLC40A1	hsa-miR-1183	gene
SLC40A1	hsa-miR-194-5p	gene
SLC40A1	hsa-miR-20b-5p	gene
SLC40A1	hsa-miR-221-3p	gene
SLC40A1	hsa-miR-222-3p	gene
SLC40A1	hsa-miR-302a-3p	gene
SLC40A1	hsa-miR-302b-3p	gene
SLC40A1	hsa-miR-302d-3p	gene
SLC40A1	hsa-miR-302e	gene
SLC40A1	hsa-miR-3159	gene
SLC40A1	hsa-miR-3174	gene
SLC40A1	hsa-miR-325	gene
SLC40A1	hsa-miR-373-3p	gene
SLC40A1	hsa-miR-448	gene
SLC40A1	hsa-miR-485-3p	gene
SLC40A1	hsa-miR-488-3p	gene
SLC40A1	hsa-miR-506-3p	gene
SLC40A1	hsa-miR-520a-3p	gene
SLC40A1	hsa-miR-520c-3p	gene
SLC40A1	hsa-miR-520d-3p	gene
SLC40A1	hsa-miR-524-5p	gene
SLC40A1	hsa-miR-539-5p	gene
SLC40A1	hsa-miR-541-5p	gene
SLC40A1	hsa-miR-545-5p	gene
SLC40A1	hsa-miR-548c-3p	gene
SLC40A1	hsa-miR-548p	gene
SLC40A1	hsa-miR-551b-5p	gene
SLC40A1	hsa-miR-553	gene
SLC40A1	hsa-miR-574-5p	gene
SLC40A1	hsa-miR-628-3p	gene
SLC40A1	hsa-miR-802	gene
SLC40A1	hsa-miR-93-3p	gene
SLC40A1	hsa-miR-93-5p	gene
hsa-miR-802	CTA-414D7.1	miRNAs
hsa-miR-194-5p	CTA-414D7.1	miRNAs
hsa-miR-93-3p	RP5-892K4.1	miRNAs
hsa-miR-488-3p	RP5-892K4.1	miRNAs
hsa-miR-302a-3p	RP4-539M6.22	miRNAs
hsa-miR-106a-5p	LINC01106	miRNAs
hsa-miR-106a-5p	RP11-369C8.1	miRNAs
hsa-miR-539-5p	AC018816.3	miRNAs
hsa-miR-93-3p	RP11-130L8.1	miRNAs
hsa-miR-539-5p	ZNF883	miRNAs
hsa-miR-539-5p	CTC-435M10.10	miRNAs
hsa-miR-93-3p	CAMTA1-IT1	miRNAs
hsa-miR-93-3p	CTB-50L17.7	miRNAs
hsa-miR-93-3p	RP11-673P17.2	miRNAs
hsa-miR-539-5p	SATB1-AS1	miRNAs
hsa-miR-93-3p	LINC01529	miRNAs
hsa-miR-539-5p	LINC01539	miRNAs
hsa-miR-539-5p	RP11-598F7.3	miRNAs
hsa-miR-539-5p	EGFLAM-AS3	miRNAs
hsa-miR-574-5p	RP5-894D12.5	miRNAs
